# Supplementary material for: Dynamic expression of candidalysin facilitates oral colonization of Candida albicans in mice
Source: Nat Microbiol. 2025 Sep 25;10(10):2472–85. doi: 10.1038/s41564-025-02122-4 (PMC12488495; doi:10.1038/s41564-025-02122-4)
Supplement: Supplementary file 1 — Supplementary Tables 1–4. [file 41564_2025_2122_MOESM1_ESM.xlsx]

## Sheet: Supplementary Table S1
Supplementary Table S1. C. albicans strains used in this study.
Strain collection number refer to the Sanglard collection (DSY numbers), the Hube collection (M numbers) and the Leibundgut collection (CA numbers).
Strain	Collection #	Genotype	Parental	Reference
SC5314	CA1	Clinical isolate, reference strain	n/a	doi: 10.1007/BF00328721
BWP17+Clp30	M1477	isogenic WT	SC5314	doi: 10.1038/nature17625
	CA229	rps1::(HIS1 ARG4 URA3)
SC5314 ece1Δ/Δ	M2057	ece1::HIS1/ece1::ARG4 rps1::URA3	BWP17+Clp30	doi: 10.1038/nature17625
	CA230
SC5314 ece1p3Δ/Δ	M2174	ece1::HIS1/ece1::ARG4 rps1::(URA3 ECE1^ΔPIII)	BWP17+Clp30	doi: 10.1038/nature17625
	CA232
SC5314 sap1,2,3Δ/Δ	M1677	sap1::FRT/sap1::FRT, sap2::FRT/sap2::FRT, sap3::FRT/sap3::FRT	SC5314	doi: 10.1099/mic.0.2008/022525-0
	CA309
SC5314 sap4,5,6Δ/Δ	M1679	sap4::FRT/sap4::FRT, sap5::FRT/sap5::FRT, sap6::FRT/sap6::FRT	SC5314	doi: 10.1099/mic.0.2008/022525-0
	CA310
CAI-4+URA3+	M134	isogenic WT (ura3::imm434/ura3::imm434 iro1::imm434/iro1::imm434 rps1::URA3)	CAI-4	doi: 10.1111/j.1365-2958.2005.04557.x
	CA287
SC5314 hyr1Δ/Δ	M1334	hyr1Δ/Δ (hyr1::hisG / hyr1::(hisG-URA3-hisG))	CAI-4+URA3+	doi: 10.1128/jb.178.18.5353-5360.1996
	CA288
SC5314 hwp1Δ/Δ	M1127	hwp1Δ/Δ (hwp1::hisG / hwp1::hisG ENO1 / eno1::URA3)	CAI-4+URA3+	doi: 10.1126/science.283.5407.1535
	CA293
SC5314 efg1Δ/Δ	HLC52	efg1::hisG/efg1::hisG ura3Δ::imm434/ura3Δ::URA3	CAI-4	doi: 10.1016/j.jmb.2006.06.040
	CA239
SC5314 efg1/cph1Δ/Δ	M2188	efg1::FRT/efg1::FRT cph1::FRT/cph1::FRT	SC5314	doi: 10.1371/journal.pgen.1004824
	CA251
SC5314 efg1/cph1Δ/Δ	M2360	cph1::hisG/cph1::hisG, efg1::hisG/efg1::hisG-URA3-hisG, ECE1/ece1:: SAT1-PENO1-ECE1	CAI-4+URA3 efg1∆/cph1∆ (HLC54)	doi: 10.1128/mBio.01226-18
pENO1-ECE1	CA305
SC5314 flo8Δ/Δ	CCF3	ura3::1 imm434/ura3::1 imm434 flo8::hisG/flo8::hisG-URA3-hisG	SC5314	doi: 10.1091/mbc.e05-06-0502
	CA240
SC5314 eed1Δ/Δ	M1315	eed1Δ::HIS1/eed1Δ::ARG4, CIp10	SC5314	doi: 10.1111/j.1462-5822.2007.01009.x
	CA247
Homann-WT	M2343-X2H12	isogenic WT (arg4::dpl200/arg4::dpl200 leu2::dpl200/LEU2 his1::hisG/HIS1 ura3::imm434/ura3::URA3 iro1::imm434/iro1::IRO1)	SN152	doi: 10.1371/journal.pgen.1000783
	CA283
SC5314 sfl1Δ/Δ	M2343-Y1A1	sfl1Δ/Δ (orf19.454::CdHIS1/orf19.454::CdLEU2)	Homann-WT	doi: 10.1371/journal.pgen.1000783
	CA284
SC5314 sfl2Δ/Δ	M2343-Y1B8	sfl2Δ/Δ (orf19.3969::CdHIS1/orf19.3969::CdLEU2)	Homann-WT	doi: 10.1371/journal.pgen.1000783
	CA285
101	DSY4709	Clinical isolate	n/a	doi: 10.1038/mi.2017.2
	CA117
101TDH3-ECE1 (clone 6)	DSY5210_6	PTDH3-ECE1::ECE1	101	This study
	CA182
101HWP1-ECE1 (clone L5)	pDS2032_L1	PHWP1-ECE1::HWP1	101	This study
	CA183
101ece1Δ/Δ	M2761	ece1::∆/ece1::∆ NEUT5L/neut5l::FRT	101	This study
(clone A)	CA254
101ece1Δ/Δ	M2762	ece1::∆/ece1::∆ NEUT5L/neut5l::FRT	101	This study
(clone B)	CA255
101ece1Δ/Δ	M2763	ece1::∆/ece1::∆ NEUT5L/neut5l::FRT	101	This study
(clone C)	CA256
101ece1p3Δ/Δ	M2999	ece1::P3(190-285)∆/ece1:: P3(190-285)∆ NEUT5L/neut5l::FRT [parental = 101 (C222)]	101	This study
	CA319
101tetOff_ECE1	M3002	ece1::∆/ece1::∆ NEUT5L/neut5l::FRT ADH1/adh1::(PtetO-OP4-ECE1, SAT1)	101 ece1∆ (M2761)	This study
	CA322
101sap4,5,6 Δ/Δ (clone A)	M3021	sap4::∆/sap4::∆ sap5::∆/sap5::∆ sap6::∆/sap6::∆ NEUT5L/neut5l::FRT	101	This study
	CA357
101sap4,5,6 Δ/Δ (clone B)	M3022	sap4::∆/sap4::∆ sap5::∆/sap5::∆ sap6::∆/sap6::∆ NEUT5L/neut5l::FRT	101	This study
	CA358
101sap4,5,6 Δ/Δ (clone C)	M3023	sap4::∆/sap4::∆ sap5::∆/sap5::∆ sap6::∆/sap6::∆ NEUT5L/neut5l::FRT	101	This study
	CA359
101hwp1∆/∆ (clone 4)	M3016	hwp1::∆/hwp1::∆ NEUT5L/neut5l::FRT	101	This study
	CA351
101hwp1∆/∆ (clone 12)	M3017	hwp1::∆/hwp1::∆ NEUT5L/neut5l::FRT	101	This study
	CA352
101WT_mCherry	DSY4718	ADH1::pADH-Cherry-SAT1	101	doi: 10.1038/s41385-020-0327-1
	CA124
101OE_EED1	CEC6634	RPS1/RPS1 ::CIp-SAT-PTDH3-EED1	SC5314	This study
	CA360

## Sheet: Supplementary Table S2
Supplementary Table S2. Primers used in this study for mutant generation.
Name	Sequence 5' to 3'
sgRNA-101-ECE1-F	ATTTGGTGCTACTGTTTTTGCTTTA
sgRNA-101-ECE1-R	AAAACTAAAGCAAAAACAGTAGCACC
SM-101-ECE1-F	AACAAACAACTTTCCTTTATTTTACTACCAACTATTTTCCATTCGTTAAAATGCTCAGCA
SM-101-ECE1-R	TGAAATAAAGGATTAAGCTTGTGGAAAACAAATTTTTATCTGCTGAGCATTTTAACGAAT
sgRNA-101-p3-F	ATTTGAGCATTGTCAGAGCTTTCAAG
sgRNA-101-p3-R	AAAACTTGAAAGCTCTGACAATGCTC
SM-101-p3-F	CTCAACTTGCTCCTGCACCTCAAGATGTCAACACTGCTATTACCAAAAGAGAAGATATTG
SM-101-p3-R	ACAAATGGCATATCAGCAATGATACCAGCAACAACAGAATCAATATCTTCTCTTTTGGTA
sgRNA-101-HWP1-F	ATTTGAATTGGGGCCACTGTCCCACG
sgRNA-101-HWP1-R	AAAACGTGGGACAGTGGCCCCAATTC
SM-101-HWP1-F	TCAAACACAACAGGAATCTCCTATAGTCACTCGCTTTTAGTTTCGTCAATTTCTAATAAC
SM-101-HWP1-R	AAAAAAAGAAATCCCAAAAAAAGAACAAAACTTAGTATCAGTTATTAGAAATTGACGAAA
sgRNA-101-SAP4-F	ATTTGTTCAAAGCAACGAAGCCACCG
sgRNA-101-SAP4-R	AAAACGGTGGCTTCGTTGCTTTGAAC
SM-101-SAP4-F	GACTATCATTCCCTCCTTTATAACTAATCCAAAGTTCAACTCAACCAACAACGACATTGG
SM-101-SAP4-R	AATTTTGAAGGAAGGTAGTAAACCGACAATTAATCTAAAACCAATGTCGTTGTTGGTTGA
sgRNA-101-SAP5-F	ATTTGGGAAGTGCGGGAAGATGCTGG
sgRNA-101-SAP5-R	AAAACCAGCATCTTCCCGCACTTCCC
SM-101-SAP5-F	GACTATCATTCACTCCTTTATAACTAATCCAAAGTTAAGCTCAACCAACAAGAACTTTGA
SM-101-SAP5-R	AATTTTGAAGGAAGGCAGCAAATCGATAATTAATCTAAAGTCAAAGTTCTTGTTGGTTGA
sgRNA-101-SAP6-F	ATTTGAGGAGTTCTGGTAGCTTCGTG
sgRNA-101-SAP6-R	AAAACACGAAGCTACCAGAACTCCTC
SM-101-SAP6-F	GACTATCATTCACTCCTTTATAACTAATCTAAAGTTAAGCTCAACCAACAAAAACTTTGG
SM-101-SAP6-R	AATTTTAAAGGAAGGCAGCAAATCGATAATTAATCTAAAACCAAAGTTTTTGTTGGTTGA
101-ECE1-SalI-F	AATATAAATAGTCGACATGAAATTCTCCAAAATTGCCTGTG
101-ECE1-BglII-R	TCCAGAATTTAGATCTTTAAGCATCTCCGAAATATTCTTCA

## Sheet: Supplementary Table S3
Supplementary Table S3. Primers used in this study for detecting C. albicans transcripts.
All primers for C. albicans transcripts were designed to bind to sequences that are conserved between isolates SC5314 and 101.
Gene	Forward primer (5’ -> 3’)	Reverse primer (5’ -> 3’)
ACT1	TGCTGAACGTATGCAAAAGG	TGAACAATGGATGGACCAGA
ECE1	CCAAAATTGCCTGTGCTACTG	CTCTTCATGTTGAATTCTGGAGC
HWP1	CGGAATCTAGTGCTGTCGTCTCT	CCTTCAAATGTAGAAATAGGAGCAAC
SAP5	GGACCTGTTGCAGTTACTTTG	TTTGTCACCACGCCATTTTG

## Sheet: Supplementary Table S4
Supplementary Table S4. Primers used in this study for detecting mouse transcripts.
All primer pairs for C. albicans transcripts were designed to span exon-exon junctions.
Gene	Forward primer (5’ -> 3’)	Reverse primer (5’ -> 3’)
ACTB	CCC TGA AGT ACC CCA TTG AAC	CTT TTC ACG GTT GGC CTT AG
CXCL2	AGTGAACTGCGCTGTCAATGC	GCAAACTTTTTGACCGCCCT
IL1B	CAACCAACAAGTGATATTCTCCATG	GATCCACACTCTCCAGCTGCA
